# Supplementary material for: Preclinical evaluation of oncolytic potential human rotavirus Wt 1-5 in gastric adenocarcinoma
Source: PLoS One. 2023 May 15;18(5):e0285543. doi: 10.1371/journal.pone.0285543 (PMC10184912; doi:10.1371/journal.pone.0285543)
Supplement: S1 Text — (TXT) [file pone.0285543.s002.txt]

Within each column, compare rows (simple effects within columns)
Number of families	10
Number of comparisons per family	5
Alpha	0,05
Dunnett's multiple comparisons test	Mean Diff.	95.00% CI of diff.	Below threshold?	Summary	Adjusted P Value
HSP 40
Non-neoplastic tissue vs. DT1	10,67	1.318 to 20.02	Yes	*	0,0388
Non-neoplastic tissue vs. DT3	11,17	10.02 to 12.31	Yes	***	0,0006
Non-neoplastic tissue vs. DT4	-47,27	-62.08 to -32.46	Yes	**	0,0051
Non-neoplastic tissue vs. DT6	-58,27	-60.81 to -55.72	Yes	***	0,0001
Non-neoplastic tissue vs. IT2	-53,97	-61.68 to -46.25	Yes	**	0,0011
HSP 60
Non-neoplastic tissue vs. DT1	10,25	2.509 to 17.99	Yes	*	0,0290
Non-neoplastic tissue vs. DT3	11,23	2.874 to 19.59	Yes	*	0,0282
Non-neoplastic tissue vs. DT4	13,07	8.380 to 17.75	Yes	**	0,0067
Non-neoplastic tissue vs. DT6	-54,83	-68.01 to -41.66	Yes	**	0,0030
Non-neoplastic tissue vs. IT2	-61,93	-70.25 to -53.62	Yes	***	0,0009
HSP 70
Non-neoplastic tissue vs. DT1	11,52	11.25 to 11.79	Yes	****	<0.0001
Non-neoplastic tissue vs. DT3	11,73	8.143 to 15.32	Yes	**	0,0049
Non-neoplastic tissue vs. DT4	-8,100	-11.92 to -4.284	Yes	*	0,0115
Non-neoplastic tissue vs. DT6	-57,23	-75.35 to -39.12	Yes	**	0,0052
Non-neoplastic tissue vs. IT2	-64,80	-71.73 to -57.87	Yes	***	0,0006
HSP 90
Non-neoplastic tissue vs. DT1	-40,37	-47.46 to -33.27	Yes	**	0,0016
Non-neoplastic tissue vs. DT3	7,467	0.4742 to 14.46	Yes	*	0,0441
Non-neoplastic tissue vs. DT4	-49,07	-52.74 to -45.39	Yes	***	0,0003
Non-neoplastic tissue vs. DT6	-55,80	-60.46 to -51.14	Yes	***	0,0004
Non-neoplastic tissue vs. IT2	-58,60	-62.05 to -55.15	Yes	***	0,0002
HSC 70
Non-neoplastic tissue vs. DT1	-44,30	-54.44 to -34.16	Yes	**	0,0027
Non-neoplastic tissue vs. DT3	6,800	4.205 to 9.395	Yes	**	0,0075
Non-neoplastic tissue vs. DT4	-49,17	-54.39 to -43.94	Yes	***	0,0006
Non-neoplastic tissue vs. DT6	-57,53	-64.09 to -50.98	Yes	***	0,0007
Non-neoplastic tissue vs. IT2	-60,07	-65.83 to -54.30	Yes	***	0,0005
β1
Non-neoplastic tissue vs. DT1	-40,97	-48.00 to -33.93	Yes	**	0,0015
Non-neoplastic tissue vs. DT3	2,567	-5.978 to 11.11	No	ns	0,3899
Non-neoplastic tissue vs. DT4	8,000	6.275 to 9.725	Yes	**	0,0024
Non-neoplastic tissue vs. DT6	-55,00	-68.73 to -41.27	Yes	**	0,0033
Non-neoplastic tissue vs. IT2	-55,00	-59.66 to -50.34	Yes	***	0,0004
β2
Non-neoplastic tissue vs. DT1	13,67	7.623 to 19.71	Yes	*	0,0101
Non-neoplastic tissue vs. DT3	13,67	7.623 to 19.71	Yes	*	0,0101
Non-neoplastic tissue vs. DT4	13,67	7.623 to 19.71	Yes	*	0,0101
Non-neoplastic tissue vs. DT6	-58,77	-92.33 to -25.20	Yes	*	0,0168
Non-neoplastic tissue vs. IT2	13,67	7.623 to 19.71	Yes	*	0,0101
β3
Non-neoplastic tissue vs. DT1	-45,47	-67.10 to -23.83	Yes	*	0,0117
Non-neoplastic tissue vs. DT3	3,900	1.922 to 5.878	Yes	*	0,0133
Non-neoplastic tissue vs. DT4	-29,37	-36.73 to -22.00	Yes	**	0,0033
Non-neoplastic tissue vs. DT6	-54,77	-69.95 to -39.58	Yes	**	0,0040
Non-neoplastic tissue vs. IT2	-62,73	-68.50 to -56.97	Yes	***	0,0004
PDI
Non-neoplastic tissue vs. DT1	-38,40	-63.69 to -13.11	Yes	*	0,0222
Non-neoplastic tissue vs. DT3	1,967	0.5771 to 3.356	Yes	*	0,0255
Non-neoplastic tissue vs. DT4	-54,23	-64.78 to -43.69	Yes	**	0,0020
Non-neoplastic tissue vs. DT6	11,43	7.843 to 15.02	Yes	**	0,0051
Non-neoplastic tissue vs. IT2	-65,23	-72.00 to -58.47	Yes	***	0,0006
ERp57
Non-neoplastic tissue vs. DT1	1,567	-1.607 to 4.740	No	ns	0,1818
Non-neoplastic tissue vs. DT3	-14,80	-16.52 to -13.08	Yes	***	0,0007
Non-neoplastic tissue vs. DT4	-3,200	-7.865 to 1.465	No	ns	0,1016
Non-neoplastic tissue vs. DT6	-61,30	-77.75 to -44.85	Yes	**	0,0038
Non-neoplastic tissue vs. IT2	-73,70	-96.40 to -51.00	Yes	**	0,0049
Test details	Mean 1	Mean 2	Mean Diff.	SE of diff.	N1	N2	q	DF
HSP 40
Non-neoplastic tissue vs. DT1	15,83	5,167	10,67	1,364	3	3	7,819	2,000
Non-neoplastic tissue vs. DT3	15,83	4,667	11,17	0,1667	3	3	67,00	2,000
Non-neoplastic tissue vs. DT4	15,83	63,10	-47,27	2,161	3	3	21,87	2,000
Non-neoplastic tissue vs. DT6	15,83	74,10	-58,27	0,3712	3	3	157,0	2,000
Non-neoplastic tissue vs. IT2	15,83	69,80	-53,97	1,126	3	3	47,93	2,000
HSP 60
Non-neoplastic tissue vs. DT1	15,73	5,483	10,25	1,130	3	3	9,075	2,000
Non-neoplastic tissue vs. DT3	15,73	4,500	11,23	1,220	3	3	9,210	2,000
Non-neoplastic tissue vs. DT4	15,73	2,667	13,07	0,6839	3	3	19,10	2,000
Non-neoplastic tissue vs. DT6	15,73	70,57	-54,83	1,922	3	3	28,53	2,000
Non-neoplastic tissue vs. IT2	15,73	77,67	-61,93	1,213	3	3	51,06	2,000
HSP 70
Non-neoplastic tissue vs. DT1	16,70	5,177	11,52	0,03930	3	3	293,2	2,000
Non-neoplastic tissue vs. DT3	16,70	4,967	11,73	0,5239	3	3	22,40	2,000
Non-neoplastic tissue vs. DT4	16,70	24,80	-8,100	0,5568	3	3	14,55	2,000
Non-neoplastic tissue vs. DT6	16,70	73,93	-57,23	2,643	3	3	21,65	2,000
Non-neoplastic tissue vs. IT2	16,70	81,50	-64,80	1,012	3	3	64,06	2,000
HSP 90
Non-neoplastic tissue vs. DT1	16,60	56,97	-40,37	1,035	3	3	39,00	2,000
Non-neoplastic tissue vs. DT3	16,60	9,133	7,467	1,020	3	3	7,318	2,000
Non-neoplastic tissue vs. DT4	16,60	65,67	-49,07	0,5364	3	3	91,47	2,000
Non-neoplastic tissue vs. DT6	16,60	72,40	-55,80	0,6807	3	3	81,98	2,000
Non-neoplastic tissue vs. IT2	16,60	75,20	-58,60	0,5033	3	3	116,4	2,000
HSC 70
Non-neoplastic tissue vs. DT1	16,10	60,40	-44,30	1,480	3	3	29,94	2,000
Non-neoplastic tissue vs. DT3	16,10	9,300	6,800	0,3786	3	3	17,96	2,000
Non-neoplastic tissue vs. DT4	16,10	65,27	-49,17	0,7623	3	3	64,50	2,000
Non-neoplastic tissue vs. DT6	16,10	73,63	-57,53	0,9563	3	3	60,16	2,000
Non-neoplastic tissue vs. IT2	16,10	76,17	-60,07	0,8413	3	3	71,40	2,000
β1
Non-neoplastic tissue vs. DT1	16,23	57,20	-40,97	1,027	3	3	39,90	2,000
Non-neoplastic tissue vs. DT3	16,23	13,67	2,567	1,247	3	3	2,059	2,000
Non-neoplastic tissue vs. DT4	16,23	8,233	8,000	0,2517	3	3	31,79	2,000
Non-neoplastic tissue vs. DT6	16,23	71,23	-55,00	2,003	3	3	27,45	2,000
Non-neoplastic tissue vs. IT2	16,23	71,23	-55,00	0,6807	3	3	80,80	2,000
β2
Non-neoplastic tissue vs. DT1	13,67	0,000	13,67	0,8819	3	3	15,50	2,000
Non-neoplastic tissue vs. DT3	13,67	0,000	13,67	0,8819	3	3	15,50	2,000
Non-neoplastic tissue vs. DT4	13,67	0,000	13,67	0,8819	3	3	15,50	2,000
Non-neoplastic tissue vs. DT6	13,67	72,43	-58,77	4,898	3	3	12,00	2,000
Non-neoplastic tissue vs. IT2	13,67	0,000	13,67	0,8819	3	3	15,50	2,000
β3
Non-neoplastic tissue vs. DT1	15,83	61,30	-45,47	3,157	3	3	14,40	2,000
Non-neoplastic tissue vs. DT3	15,83	11,93	3,900	0,2887	3	3	13,51	2,000
Non-neoplastic tissue vs. DT4	15,83	45,20	-29,37	1,074	3	3	27,33	2,000
Non-neoplastic tissue vs. DT6	15,83	70,60	-54,77	2,215	3	3	24,72	2,000
Non-neoplastic tissue vs. IT2	15,83	78,57	-62,73	0,8413	3	3	74,57	2,000
PDI
Non-neoplastic tissue vs. DT1	16,30	54,70	-38,40	3,690	3	3	10,41	2,000
Non-neoplastic tissue vs. DT3	16,30	14,33	1,967	0,2028	3	3	9,700	2,000
Non-neoplastic tissue vs. DT4	16,30	70,53	-54,23	1,539	3	3	35,24	2,000
Non-neoplastic tissue vs. DT6	16,30	4,867	11,43	0,5239	3	3	21,82	2,000
Non-neoplastic tissue vs. IT2	16,30	81,53	-65,23	0,9871	3	3	66,08	2,000
ERp57
Non-neoplastic tissue vs. DT1	1,567	0,000	1,567	0,4631	3	3	3,383	2,000
Non-neoplastic tissue vs. DT3	1,567	16,37	-14,80	0,2517	3	3	58,81	2,000
Non-neoplastic tissue vs. DT4	1,567	4,767	-3,200	0,6807	3	3	4,701	2,000
Non-neoplastic tissue vs. DT6	1,567	62,87	-61,30	2,401	3	3	25,53	2,000
Non-neoplastic tissue vs. IT2	1,567	75,27	-73,70	3,313	3	3	22,25	2,000
