# Supplementary material for: Preclinical evaluation of oncolytic potential human rotavirus Wt 1-5 in gastric adenocarcinoma
Source: PLoS One. 2023 May 15;18(5):e0285543. doi: 10.1371/journal.pone.0285543 (PMC10184912; doi:10.1371/journal.pone.0285543)
Supplement: S2 Text — (TXT) [file pone.0285543.s003.txt]

Table Analyzed	Data 15
Two-way ANOVA	Ordinary
Alpha	0,05
Source of Variation	% of total variation	P value	P value summary	Significant?
Interaction	35,79	<0.0001	****	Yes
Row Factor	31,57	<0.0001	****	Yes
Column Factor	32,61	<0.0001	****	Yes
ANOVA table	SS	DF	MS	F (DFn, DFd)	P value
Interaction	5773412	36	160373	F (36, 100) = 3610	P<0.0001
Row Factor	5092857	4	1273214	F (4, 100) = 28663	P<0.0001
Column Factor	5261035	9	584559	F (9, 100) = 13160	P<0.0001
Residual	4442	100	44,42
Data summary
Number of columns (Column Factor)	10
Number of rows (Row Factor)	5
Number of values	150
