# Supplementary material for: Preclinical evaluation of oncolytic potential human rotavirus Wt 1-5 in gastric adenocarcinoma
Source: PLoS One. 2023 May 15;18(5):e0285543. doi: 10.1371/journal.pone.0285543 (PMC10184912; doi:10.1371/journal.pone.0285543)
Supplement: S3 Text — (TXT) [file pone.0285543.s004.txt]

Within each column, compare rows (simple effects within columns)
Number of families	2
Number of comparisons per family	10
Alpha	0,05
Dunnett's multiple comparisons test	Mean Diff.	95.00% CI of diff.	Below threshold?	Summary	Adjusted P Value
p53
DT GC-mock 24 h vs. DT GC-RV 12 h.p.i	-0,09945	-0.3124 to 0.1135	No	ns	0,7338
DT GC-mock 24 h vs. DT GC-RV 24 h.p.i	-1,120	-1.333 to -0.9065	Yes	****	<0.0001
DT GC-mock 24 h vs. DT GC-RV 60 h.p.i	-1,314	-1.527 to -1.101	Yes	****	<0.0001
DT GC-mock 24 h vs. IT GC-mock 24 h	-0,2475	-0.4605 to -0.03449	Yes	*	0,0156
DT GC-mock 24 h vs. IT GC-RV 12 h.p.i	-1,376	-1.589 to -1.163	Yes	****	<0.0001
DT GC-mock 24 h vs. IT GC-RV 24 h.p.i	-1,463	-1.676 to -1.250	Yes	****	<0.0001
DT GC-mock 24 h vs. IT GC-RV 60 h.p.i	-1,655	-1.868 to -1.442	Yes	****	<0.0001
DT GC-mock 24 h vs. Row 9	0,1215	-0.09146 to 0.3345	No	ns	0,5212
DT GC-mock 24 h vs. Row 10	0,04386	-0.1691 to 0.2569	No	ns	0,9965
DT GC-mock 24 h vs. Control (+)	-2,362	-2.575 to -2.149	Yes	****	<0.0001
Bcl-2
DT GC-mock 24 h vs. DT GC-RV 12 h.p.i	-0,3307	-0.5437 to -0.1178	Yes	***	0,0006
DT GC-mock 24 h vs. DT GC-RV 24 h.p.i	-1,278	-1.491 to -1.065	Yes	****	<0.0001
DT GC-mock 24 h vs. DT GC-RV 60 h.p.i	-0,4385	-0.6515 to -0.2255	Yes	****	<0.0001
DT GC-mock 24 h vs. IT GC-mock 24 h	0,009382	-0.2036 to 0.2224	No	ns	0,9999
DT GC-mock 24 h vs. IT GC-RV 12 h.p.i	-0,05954	-0.2725 to 0.1534	No	ns	0,9803
DT GC-mock 24 h vs. IT GC-RV 24 h.p.i	-1,300	-1.513 to -1.087	Yes	****	<0.0001
DT GC-mock 24 h vs. IT GC-RV 60 h.p.i	-0,4343	-0.6473 to -0.2214	Yes	****	<0.0001
DT GC-mock 24 h vs. Row 9	-0,8579	-1.071 to -0.6449	Yes	****	<0.0001
DT GC-mock 24 h vs. Row 10	-1,128	-1.341 to -0.9147	Yes	****	<0.0001
DT GC-mock 24 h vs. Control (+)	-2,738	-2.951 to -2.525	Yes	****	<0.0001
Test details	Mean 1	Mean 2	Mean Diff.	SE of diff.	N1	N2	q	DF
p53
DT GC-mock 24 h vs. DT GC-RV 12 h.p.i	1,179	1,279	-0,09945	0,07518	3	3	1,323	44,00
DT GC-mock 24 h vs. DT GC-RV 24 h.p.i	1,179	2,299	-1,120	0,07518	3	3	14,89	44,00
DT GC-mock 24 h vs. DT GC-RV 60 h.p.i	1,179	2,493	-1,314	0,07518	3	3	17,48	44,00
DT GC-mock 24 h vs. IT GC-mock 24 h	1,179	1,427	-0,2475	0,07518	3	3	3,292	44,00
DT GC-mock 24 h vs. IT GC-RV 12 h.p.i	1,179	2,555	-1,376	0,07518	3	3	18,30	44,00
DT GC-mock 24 h vs. IT GC-RV 24 h.p.i	1,179	2,642	-1,463	0,07518	3	3	19,46	44,00
DT GC-mock 24 h vs. IT GC-RV 60 h.p.i	1,179	2,834	-1,655	0,07518	3	3	22,01	44,00
DT GC-mock 24 h vs. Row 9	1,179	1,058	0,1215	0,07518	3	3	1,617	44,00
DT GC-mock 24 h vs. Row 10	1,179	1,136	0,04386	0,07518	3	3	0,5835	44,00
DT GC-mock 24 h vs. Control (+)	1,179	3,542	-2,362	0,07518	3	3	31,42	44,00
Bcl-2
DT GC-mock 24 h vs. DT GC-RV 12 h.p.i	1,026	1,356	-0,3307	0,07518	3	3	4,399	44,00
DT GC-mock 24 h vs. DT GC-RV 24 h.p.i	1,026	2,304	-1,278	0,07518	3	3	17,00	44,00
DT GC-mock 24 h vs. DT GC-RV 60 h.p.i	1,026	1,464	-0,4385	0,07518	3	3	5,833	44,00
DT GC-mock 24 h vs. IT GC-mock 24 h	1,026	1,016	0,009382	0,07518	3	3	0,1248	44,00
DT GC-mock 24 h vs. IT GC-RV 12 h.p.i	1,026	1,085	-0,05954	0,07518	3	3	0,7920	44,00
DT GC-mock 24 h vs. IT GC-RV 24 h.p.i	1,026	2,326	-1,300	0,07518	3	3	17,30	44,00
DT GC-mock 24 h vs. IT GC-RV 60 h.p.i	1,026	1,460	-0,4343	0,07518	3	3	5,777	44,00
DT GC-mock 24 h vs. Row 9	1,026	1,884	-0,8579	0,07518	3	3	11,41	44,00
DT GC-mock 24 h vs. Row 10	1,026	2,153	-1,128	0,07518	3	3	15,00	44,00
DT GC-mock 24 h vs. Control (+)	1,026	3,763	-2,738	0,07518	3	3	36,42	44,00
